# Supplementary material for: Does hard mast production affect patterns of cementum annuli formation in premolar teeth of Asian black bears (Ursus thibetanus)?
Source: PLoS One. 2019 Feb 4;14(2):e0211561. doi: 10.1371/journal.pone.0211561 (PMC6361433; doi:10.1371/journal.pone.0211561)
Supplement: S1 File — The dataset of proportional growth layer group width (PW), proportional width index (PWI), presence or absence of false annulus and mast energy of hard mast for each individual and each year. (ZIP) [file pone.0211561.s001.zip]

Archive with 2 entries (2 files):
- supportinginfomation/PW_ind.csv
- supportinginfomation/PWI_ind.csv
