# Supplementary material for: Does hard mast production affect patterns of cementum annuli formation in premolar teeth of Asian black bears (Ursus thibetanus)?
Source: PLoS One. 2019 Feb 4;14(2):e0211561. doi: 10.1371/journal.pone.0211561 (PMC6361433; doi:10.1371/journal.pone.0211561)
Supplement: S1 File — The dataset of proportional growth layer group width (PW), proportional width index (PWI), presence or absence of false annulus and mast energy of hard mast for each individual and each year. (ZIP) [file pone.0211561.s001.zip › supportinginfomation/PW_ind.csv]

sex	ID	PWn	PW
M	19-13m	0	0.436090829
M	19-13m	1	0.563909171
M	19-13m	2	0.256251119
M	19-13m	3	0.170322325
F	19-33	0	0.527391397
F	19-33	1	0.472608603
F	19-33	2	0.247200967
F	19-33	3	0.122118512
F	19-33	4	0.114076301
M	19-36m	0	0.543888126
M	19-36m	1	0.456111874
M	19-36m	2	0.265161941
M	19-37m	0	0.585736169
M	19-37m	1	0.414263831
M	19-37m	2	0.224404221
M	19-37m	3	0.136529584
F	19-38f	0	0.535357918
F	19-38f	1	0.464642082
F	19-38f	2	0.270153885
F	19-38f	3	0.166041722
F	19-38f	4	0.120652022
F	19-38f	5	0.104619735
F	19-5	0	0.539019415
F	19-5	1	0.460980585
F	19-5	2	0.27642943
F	19-5	3	0.190781616
F	19-5	4	0.136544191
F	19-5	5	0.080300688
M	19-8m	0	0.576487252
M	19-8m	1	0.423512748
M	19-8m	2	0.319010873
M	19-8m	3	0.271728718
M	19-8m	4	0.236034542
M	20-10m	0	0.547584424
M	20-10m	1	0.452415576
M	20-10m	2	0.275462421
M	20-31m	0	0.557632964
M	20-31m	1	0.442367036
M	20-31m	2	0.312792366
M	20-32m	0	0.51756993
M	20-32m	1	0.48243007
M	20-32m	2	0.380717804
M	20-32m	3	0.175570134
M	20-32m	4	0.123322509
M	20-32m	5	0.099559627
M	20-32m	6	0.075196299
M	20-32m	7	0.070275346
M	20-32m	8	0.054854133
M	20-35m	0	0.525643754
M	20-35m	1	0.474356246
M	20-35m	2	0.231561733
M	20-35m	3	0.17269837
M	20-35m	4	0.14593564
M	20-35m	5	0.120611695
M	20-35m	6	0.101930009
M	20-35m	7	0.064894616
M	20-35m	8	0.062967257
M	20-35m	9	0.035029513
M	20-35m	10	0.035318199
M	20-35m	11	0.027400731
M	20-35m	12	0.027389544
M	20-4m	0	0.488925574
M	20-4m	1	0.511074426
M	20-4m	2	0.309621047
M	20-4m	3	0.167996839
M	21-10m	0	0.485133261
M	21-10m	1	0.514866739
F	21-11	0	0.60774578
F	21-11	1	0.39225422
F	21-11	2	0.306633004
F	21-11	3	0.158758508
F	21-11	4	0.163388927
F	21-11	5	0.127110578
F	21-15	0	0.537459283
M	21-16m	0	0.60326087
M	21-16m	1	0.39673913
M	21-16m	2	0.242222645
M	21-16m	3	0.206126452
M	21-16m	4	0.162517376
M	21-16m	5	0.139610743
M	21-16m	6	0.095851357
M	21-1m	0	0.514821383
M	21-1m	1	0.485178617
M	21-1m	2	0.306164303
M	21-1m	3	0.190878058
M	22-11m	0	0.411632708
M	22-11m	1	0.588367292
M	22-11m	2	0.292005592
M	22-11m	3	0.277933281
M	22-11m	4	0.170864404
M	22-12m	0	0.391103183
M	22-12m	1	0.608896817
M	22-12m	2	0.241832551
M	22-12m	3	0.21872214
M	22-12m	4	0.161289429
M	22-20m	0	0.411794697
M	22-20m	1	0.588205303
M	22-20m	2	0.296256429
M	22-20m	3	0.307061164
M	22-20m	4	0.159515185
M	22-20m	5	0.150381725
M	22-20m	6	0.087930476
M	22-21m	0	0.472532517
M	22-21m	1	0.527467483
M	22-21m	2	0.323988828
F	22-24	0	0.533257879
F	22-24	1	0.466742121
F	22-24	2	0.245037465
F	22-24	3	0.191475793
M	22-25m	0	0.555555556
M	22-25m	1	0.444444444
M	22-27m	0	0.584653253
M	22-27m	1	0.415346747
M	22-27m	2	0.264251969
M	22-27m	3	0.178737713
M	22-27m	4	0.132843605
M	22-28m	0	0.527860697
M	22-28m	1	0.472139303
M	22-28m	2	0.242937853
M	22-28m	3	0.201359644
F	22-32	0	0.524439447
F	22-32	1	0.475560553
F	22-32	2	0.395336746
F	22-34	0	0.410046351
F	22-34	1	0.589953649
F	22-34	2	0.450056316
F	22-34	3	0.177001512
F	22-34	4	0.293206897
F	22-35	0	0.47413544
F	22-35	1	0.52586456
F	22-35	2	0.333525937
F	22-35	3	0.210662342
F	22-35	4	0.126201125
F	22-37	0	0.648238897
F	22-37	1	0.351761103
F	22-37	2	0.279964715
F	22-37	3	0.170189404
F	22-39f	0	0.621637427
F	22-39f	1	0.378362573
F	22-39f	2	0.195625331
F	22-39f	3	0.18259156
F	22-39f	4	0.126788937
F	22-39f	5	0.10883794
M	22-40m	0	0.525838328
M	22-40m	1	0.474161672
M	22-40m	2	0.367390859
M	22-40m	3	0.279639746
M	22-40m	4	0.190510338
M	22-40m	5	0.14596305
M	22-40m	6	0.094505291
M	22-40m	7	0.15097893
M	22-40m	8	0.070021163
M	22-40m	9	0.085735255
M	22-40m	10	0.08826571
M	22-40m	11	0.099553584
M	22-42m	0	0.570502431
M	22-42m	1	0.429497569
M	22-43m@@	0	0.493733626
M	22-43m@@	1	0.506266374
M	22-43m@@	2	0.324484622
M	22-43m@@	3	0.262435617
M	22-43m@@	4	0.244650518
M	22-43m@@	5	0.183734285
F	22-49	0	0.626439429
F	22-49	1	0.373560571
F	22-49	2	0.30793752
F	22-49	3	0.142896175
F	22-4	0	0.468824603
F	22-4	1	0.531175397
F	22-4	2	0.26523242
F	22-4	3	0.165640739
M	22-55m	0	0.524091293
M	22-55m	1	0.475908707
M	22-55m	2	0.374735729
M	22-55m	3	0.233232016
M	22-55m	4	0.161189802
M	22-6m	0	0.456106126
M	22-6m	1	0.543893874
M	23-10m	0	0.415327401
M	23-10m	1	0.584672599
M	23-10m	2	0.471463671
M	23-10m	3	0.303354851
M	23-10m	4	0.205131195
M	23-11m	0	0.419944825
M	23-11m	1	0.580055175
M	23-11m	2	0.418858738
M	23-11m	3	0.260061511
M	23-16m	0	0.539338895
M	23-16m	1	0.460661105
M	23-16m	2	0.289114114
M	23-16m	3	0.226435914
M	23-16m	4	0.207666114
M	23-16m	5	0.126140979
M	23-18m	0	0.528947749
M	23-18m	1	0.471052251
M	23-18m	2	0.372735939
M	23-18m	3	0.212518767
M	23-18m	4	0.11765077
M	23-19m	0	0.557353745
M	23-19m	1	0.442646255
M	23-19m	2	0.358785584
M	23-19m	3	0.204706407
M	23-20m	0	0.578905987
M	23-20m	1	0.421094013
M	23-20m	2	0.340469664
M	23-20m	3	0.165337291
M	23-20m	4	0.127199137
F	23-21	0	0.469915935
F	23-21	1	0.530084065
F	23-21	2	0.29542127
F	23-21	3	0.211895521
M	23-25m	0	0.653580062
M	23-25m	1	0.346419938
M	23-25m	2	0.323388416
M	23-25m	3	0.224331773
F	23-2	0	0.422333226
F	23-2	1	0.577666774
M	23-30m	0	0.462830028
M	23-30m	1	0.537169972
F	23-32	0	0.460296507
F	23-32	1	0.539703493
F	23-32	2	0.368596525
F	23-32	3	0.173230851
F	23-37	0	0.608909757
F	23-37	1	0.391090243
F	23-37	2	0.224924552
F	23-37	3	0.197349672
F	23-37	4	0.141476543
F	23-37	5	0.161202606
F	23-37	6	0.101755841
F	23-37	7	0.093949643
F	23-5f	0	0.494254003
F	23-5f	1	0.505745997
F	23-5f	2	0.218649271
M	23-6m	0	0.502158662
M	23-6m	1	0.497841338
M	23-6m	2	0.397251362
M	23-6m	3	0.278556762
M	23-7m	0	0.369025614
M	23-7m	1	0.630974386
M	23-7m	2	0.371034712
M	23-7m	3	0.202093825
M	23-7m	4	0.131945243
M	23-7m	5	0.117999188
F	23-8f	0	0.44839529
F	23-8f	1	0.55160471
F	23-8f	2	0.275510204
F	23-8f	3	0.17373877
F	23-8f	4	0.15478972
M	24-11m	0	0.558929692
M	24-11m	1	0.441070308
M	24-11m	2	0.288918647
M	24-11m	3	0.164903779
M	24-12m	0	0.593317033
M	24-12m	1	0.406682967
M	24-12m	2	0.24439166
M	24-12m	3	0.184108527
M	24-14m	0	0.500161134
M	24-14m	1	0.499838866
M	24-14m	2	0.247027421
M	24-14m	3	0.157087339
F	24-13	0	0.573934013
F	24-13	1	0.426065987
F	24-13	2	0.27260405
F	24-13	3	0.161743082
F	24-13	4	0.126816458
M	24-16m	0	0.574494226
M	24-16m	1	0.425505774
M	24-16m	2	0.229667487
M	24-16m	3	0.126150962
M	24-18m	0	0.43888537
M	24-18m	1	0.56111463
M	24-18m	2	0.345560046
M	24-18m	3	0.235806477
M	24-19m	0	0.520675769
F	24-20	0	0.583546805
F	24-20	1	0.416453195
F	24-20	2	0.162138959
M	24-25m@	0	0.579975826
M	24-25m@	1	0.420024174
M	24-25m@	2	0.262681025
M	24-25m@	3	0.267330504
M	24-25m@	4	0.112859625
M	24-25m@	5	0.086877948
M	24-25m@	6	0.075207892
M	24-30m	0	0.493016606
M	24-30m	1	0.506983394
M	24-30m	2	0.293528086
M	24-30m	3	0.140902416
F	24-31	0	0.50174703
F	24-31	1	0.49825297
F	24-31	2	0.18983538
F	24-31	3	0.115451289
F	24-31	4	0.12253245
F	24-31	5	0.068719111
F	24-31	6	0.088491005
F	24-31	7	0.075913454
F	24-31	8	0.078685721
F	24-31	9	0.076543043
F	24-31	10	0.060090751
F	24-31	11	0.052762658
M	24-37m	0	0.356065178
M	24-37m	1	0.643934822
M	24-37m	2	0.344022169
M	24-37m	3	0.344321869
M	24-37m	4	0.1566331
F	24-38f	0	0.403442167
F	24-38f	1	0.596557833
F	24-38f	2	0.272710538
F	24-38f	3	0.223540342
F	24-38f	4	0.113806206
F	24-38f	5	0.12954796
F	24-3	0	0.669928146
F	24-3	1	0.330071854
F	24-3	2	0.347986443
F	24-3	3	0.301295445
F	24-3	4	0.160301772
F	24-3	5	0.134184009
F	24-3	6	0.14358196
F	24-3	7	0.141474311
F	24-3	8	0.096292309
F	24-3	9	0.071970525
F	24-3	10	0.063565393
F	24-3	11	0.050420635
F	24-42	0	0.568644188
F	24-42	1	0.431355812
F	24-42	2	0.301986097
F	24-42	3	0.192137986
F	24-42	4	0.123787431
F	24-42	5	0.1160681
F	24-42	6	0.10994359
F	24-42	7	0.074237149
F	24-42	8	0.060961538
M	24-44m	0	0.628855963
F	24-45f	0	0.457287616
F	24-45f	1	0.542712384
F	24-45f	2	0.335395458
F	24-45f	3	0.176394711
M	24-46m	0	0.57368931
M	24-46m	1	0.42631069
M	24-46m	2	0.337682709
M	24-46m	3	0.217049071
M	24-46m	4	0.094708647
M	24-48m@	0	0.514199331
M	24-48m@	1	0.485800669
M	24-48m@	2	0.362629043
M	24-48m@	3	0.170472711
M	24-48m@	4	0.112169902
M	24-48m@	5	0.120732686
M	24-48m@	6	0.122281333
M	24-49m	0	0.613835044
M	24-49m	1	0.386164956
M	24-49m	2	0.220536825
M	24-49m	3	0.170500344
M	24-49m	4	0.133954795
M	24-49m	5	0.171439656
M	24-49m	6	0.114518597
M	24-49m	7	0.078001728
M	24-49m	8	0.045380831
M	24-49m	9	0.046219589
M	24-50m@	0	0.512899385
M	24-50m@	1	0.487100615
M	24-50m@	2	0.252262947
M	24-50m@	3	0.204133451
M	24-52m	0	0.534548818
M	24-52m	1	0.465451182
M	24-52m	2	0.382122449
M	24-52m	3	0.157959857
M	24-52m	4	0.13615581
M	24-52m	5	0.177123033
M	24-52m	6	0.066374709
M	24-53m	0	0.459161823
M	24-53m	1	0.540838177
M	24-53m	2	0.417550111
M	24-53m	3	0.262338174
F	24-56	0	0.57426019
F	24-56	1	0.42573981
F	24-56	2	0.351321985
F	24-56	3	0.260627971
F	24-56	4	0.154381793
F	24-56	5	0.141732666
M	24-5m	0	0.590405904
M	24-5m	1	0.409594096
M	24-5m	2	0.237478897
M	24-5m	3	0.15774007
M	24-5m	4	0.11753388
M	24-5m	5	0.096515758
M	24-5m	6	0.076434455
M	24-5m	7	0.06292517
M	24-5m	8	0.060933661
M	24-5m	9	0.066219278
M	24-5m	10	0.050486071
M	24-5m	11	0.046403532
M	24-5m	12	0.046664191
M	24-5m	13	0.038351664
M	24-9m	0	0.463417674
M	24-9m	1	0.536582326
M	24-9m	2	0.244894118
M	24-9m	3	0.184073107
M	24-9m	4	0.116972944
M	24-9m	5	0.093022541
M	24-9m	6	0.077422833
M	24-9m	7	0.06456835
M	25-12m	0	0.555207026
M	25-12m	1	0.444792974
M	25-12m	2	0.289407989
M	25-12m	3	0.141818738
M	25-12m	4	0.127711406
M	25-12m	5	0.089290056
M	25-12m	6	0.100860773
M	25-12m	7	0.094362502
M	25-14m	0	0.511790327
M	25-14m	1	0.488209673
M	25-14m	2	0.261821609
M	25-14m	3	0.205540386
M	25-14m	4	0.11869275
M	25-15m	0	0.638258961
M	25-15m	1	0.361741039
M	25-15m	2	0.273001241
M	25-15m	3	0.202460059
M	25-16m	0	0.515669779
M	25-16m	1	0.484330221
M	25-16m	2	0.262091548
F	25-23	0	0.593664766
F	25-23	1	0.406335234
F	25-23	2	0.251554236
F	25-23	3	0.185442727
F	25-23	4	0.169929105
F	25-23	5	0.106232652
M	25-24m	0	0.391784003
M	25-24m	1	0.608215997
M	25-24m	2	0.338391357
M	25-24m	3	0.19379815
M	25-24m	4	0.155269957
M	25-2m	0	0.548633122
M	25-2m	1	0.451366878
M	25-2m	2	0.298596637
M	25-2m	3	0.212194188
M	25-4m	0	0.429325933
M	25-4m	1	0.570674067
M	25-4m	2	0.346686941
M	25-4m	3	0.228349655
M	25-4m	4	0.14377898
M	25-4m	5	0.126177533
F	25-7f@	0	0.6274103
F	25-7f@	1	0.3725897
F	25-7f@	2	0.222875569
F	25-7f@	3	0.178816199
F	25-7f@	4	0.134625105
M	26-24m	0	0.604686052
M	26-24m	1	0.395313948
M	26-29m	0	0.364677858
M	26-29m	1	0.635322142
M	26-29m	2	0.274403292
M	26-29m	3	0.207746479
M	26-29m	4	0.128636364
M	26-29m	5	0.123549624
M	26-2m	0	0.442622951
M	26-2m	1	0.557377049
M	26-2m	2	0.305279413
F	26-30	0	0.559070213
F	26-30	1	0.440929787
F	26-30	2	0.34705054
F	26-30	3	0.209914699
F	26-32	0	0.607157332
F	26-32	1	0.392842668
F	26-32	2	0.221983982
F	26-32	3	0.183428601
F	26-32	4	0.110118229
F	26-32	5	0.127748021
F	26-32	6	0.076417602
F	26-32	7	0.093045837
M	26-3m	0	0.532956298
M	26-3m	1	0.467043702
M	26-3m	2	0.302967317
M	26-3m	3	0.223940372
M	26-3m	4	0.220483025
M	26-3m	5	0.124278554
M	26-3m	6	0.137288302
M	26-3m	7	0.098221671
F	26-54f	0	0.523715229
F	26-54f	1	0.476284771
F	26-54f	2	0.448575291
F	26-54f	3	0.236825397
F	26-54f	4	0.153908139
F	26-54f	5	0.129071876
F	26-54f	6	0.088855141
F	26-55	0	0.405041633
F	26-55	1	0.594958367
F	26-55	2	0.275813646
F	26-55	3	0.175059625
F	26-55	4	0.16410344
F	26-55	5	0.184466019
F	26-5	0	0.529778293
F	26-5	1	0.470221707
F	26-60	0	0.472983068
F	26-60	1	0.527016932
F	26-60	2	0.231240429
M	26-78m	0	0.547098174
M	26-78m	1	0.452901826
M	26-78m	2	0.310821756
M	26-78m	3	0.186755839
F	26-87f	0	0.501233837
F	26-87f	1	0.498766163
F	26-92f	0	0.482540975
F	26-92f	1	0.517459025
F	26-92f	2	0.33267663
F	26-92f	3	0.197470287
F	26-92f	4	0.14273696
F	26-92f	5	0.128081829
M	24-33m@	0	0.393241426
M	24-33m@	1	0.606758574
M	24-33m@	2	0.347807018
M	24-33m@	3	0.267057783
M	24-33m@	4	0.105592294
M	24-33m@	5	0.130690162
M	24-33m@	6	0.06940164
