# Supplementary material for: Does hard mast production affect patterns of cementum annuli formation in premolar teeth of Asian black bears (Ursus thibetanus)?
Source: PLoS One. 2019 Feb 4;14(2):e0211561. doi: 10.1371/journal.pone.0211561 (PMC6361433; doi:10.1371/journal.pone.0211561)
Supplement: S1 File — The dataset of proportional growth layer group width (PW), proportional width index (PWI), presence or absence of false annulus and mast energy of hard mast for each individual and each year. (ZIP) [file pone.0211561.s001.zip › supportinginfomation/PWI_ind.csv]

sex	ID	age	PWI	year	falseline_presence	previpus_masting	current_masting
M	19-13m	0	0.26738196	2003	1
M	19-13m	1	0.333800933	2004	1
M	19-13m	2	0.266171817	2005	1
M	19-13m	3	0.259368391	2006	0		7.721856139
F	19-33	0	0.300271565	2002	1
F	19-33	1	0.301881057	2003	0
F	19-33	2	0.267170893	2004	0
F	19-33	3	0.22239435	2005	0
F	19-33	4	0.258398521	2006	1		7.721856139
M	19-36m	0	0.314126178	2004	1
M	19-36m	1	0.286822195	2005	1
M	19-36m	2	0.273037235	2006	1		7.721856139
M	19-37m	0	0.330998285	2003
M	19-37m	1	0.267121441	2004
M	19-37m	2	0.240708015	2005
M	19-37m	3	0.218784498	2006			7.721856139
F	19-38f	0	0.303533671	2001	0
F	19-38f	1	0.298197979	2002	1
F	19-38f	2	0.285314143	2003	1
F	19-38f	3	0.280874168	2004	1
F	19-38f	4	0.269481905	2005	1
F	19-38f	5	0.270694051	2006	0		7.721856139
F	19-5	0	0.305024791	2001	0
F	19-5	1	0.296494663	2002	1
F	19-5	2	0.290145516	2003	1
F	19-5	3	0.31064742	2004	0
F	19-5	4	0.295155245	2005	0
F	19-5	5	0.221147929	2006	0		7.721856139
M	19-8m	0	0.327325366	2002
M	19-8m	1	0.271553121	2003
M	19-8m	2	0.312363837	2004
M	19-8m	3	0.362391005	2005
M	19-8m	4	0.420952263	2006			7.721856139
M	20-10m	0	0.315643109	2005	1
M	20-10m	1	0.28511763	2006	1		7.721856139
M	20-10m	2	0.280840404	2007	1	7.721856139	11.07642651
M	20-31m	0	0.319740368	2005	1
M	20-31m	1	0.280449596	2006	0		7.721856139
M	20-31m	2	0.308000079	2007	0	7.721856139	11.07642651
F	20-32	0	0.296215881	1999	0
F	20-32	1	0.306379141	2000	1
F	20-32	2	0.363441215	2001	1
F	20-32	3	0.292584051	2002	0
F	20-32	4	0.273903478	2003	1
F	20-32	5	0.260840269	2004	0
F	20-32	6	0.26058979	2005	0
F	20-32	7	0.250977169	2006	0		7.721856139
F	20-32	8	0.239460463	2007	1	7.721856139	11.07642651
M	20-35m	0	0.30656022	1995	1
M	20-35m	1	0.295139037	1996	0
M	20-35m	2	0.246562408	1997	0
M	20-35m	3	0.262084157	1998	0
M	20-35m	4	0.303527211	1999	0
M	20-35m	5	0.301994329	2000	0
M	20-35m	6	0.319046269	2001	0
M	20-35m	7	0.266445959	2002	0
M	20-35m	8	0.298051918	2003	0
M	20-35m	9	0.204347903	2004	0
M	20-35m	10	0.218860082	2005
M	20-35m	11	0.168549444	2006			7.721856139
M	20-35m	12	0.230401849	2007		7.721856139	11.07642651
M	20-4m	0	0.290921525	2004	1
M	20-4m	1	0.311409438	2005	1
M	20-4m	2	0.305757649	2006	0		7.721856139
M	20-4m	3	0.256693866	2007	1	7.721856139	11.07642651
M	21-10m	0	0.28927378	2007	0	7.721856139	11.07642651
M	21-10m	1	0.313055659	2008	1	11.07642651	10.95560542
F	21-11	0	0.332103137	2003	1
F	21-11	1	0.263217666	2004	0
F	21-11	2	0.31267497	2005	0
F	21-11	3	0.271705645	2006	1		7.721856139
F	21-11	4	0.335346744	2007	1	7.721856139	11.07642651
F	21-11	5	0.311972976	2008	0	11.07642651	10.95560542
F	21-15	0	0.304390064	2000	1
M	21-16m	0	0.33787362	2002	1
M	21-16m	1	0.258598283	2003	0
M	21-16m	2	0.255138609	2004	1
M	21-16m	3	0.298593942	2005	1
M	21-16m	4	0.327658708	2006	0		7.721856139
M	21-16m	5	0.334989976	2007	0	7.721856139	11.07642651
M	21-16m	6	0.305356856	2008	0	11.07642651	10.95560542
M	21-1m	0	0.302009088	2005	1
M	21-1m	1	0.299998276	2006	1		7.721856139
M	21-1m	2	0.303300136	2007	1	7.721856139	11.07642651
M	21-1m	3	0.282319476	2008	0	11.07642651	10.95560542
M	22-11m	0	0.256037476	2005	1
M	22-11m	1	0.343787951	2006	1		7.721856139
M	22-11m	2	0.293086542	2007	1	7.721856139	11.07642651
M	22-11m	3	0.367966637	2008	1	11.07642651	10.95560542
M	22-11m	4	0.339316977	2009	1	10.95560542	11.95441916
M	22-12m	0	0.246280971	2005	0
M	22-12m	1	0.351997073	2006	0		7.721856139
M	22-12m	2	0.254827765	2007	0	7.721856139	11.07642651
M	22-12m	3	0.311591969	2008	1	11.07642651	10.95560542
M	22-12m	4	0.325916922	2009	0	10.95560542	11.95441916
M	22-20m	0	0.256113595	2003	1
M	22-20m	1	0.343722556	2004	0
M	22-20m	2	0.296178256	2005	0
M	22-20m	3	0.393225645	2006	0		7.721856139
M	22-20m	4	0.323387837	2007	0	7.721856139	11.07642651
M	22-20m	5	0.352639464	2008	1	11.07642651	10.95560542
M	22-20m	6	0.286845576	2009	0	10.95560542	11.95441916
M	22-21m	0	0.283753471	2008	0	11.07642651	10.95560542
M	22-21m	1	0.318481183	2009	0	10.95560542	11.95441916
M	22-21m	2	0.315825726	2010	1	11.95441916	10.42613746
F	22-24	0	0.302676129	2006	1		7.721856139
F	22-24	1	0.299171904	2007	1	7.721856139	11.07642651
F	22-24	2	0.265420998	2008	1	11.07642651	10.95560542
F	22-24	3	0.311454086	2009	0	10.95560542	11.95441916
M	22-25m	0	0.318896475	2008	0	11.07642651	10.95560542
M	22-25m	1	0.281418776	2009	1	10.95560542	11.95441916
M	22-27m	0	0.330569841	2005	1
M	22-27m	1	0.26764267	2006	0		7.721856139
M	22-27m	2	0.272341093	2007	1	7.721856139	11.07642651
M	22-27m	3	0.268911507	2008	1	11.07642651	10.95560542
M	22-27m	4	0.283479331	2009	0	10.95560542	11.95441916
M	22-28m	0	0.307486654	2006	0		7.721856139
M	22-28m	1	0.294136886	2007	0	7.721856139	11.07642651
M	22-28m	2	0.255707944	2008	1	11.07642651	10.95560542
M	22-28m	3	0.293571588	2009	1	10.95560542	11.95441916
F	22-32	0	0.299056561	2007	1	7.721856139	11.07642651
F	22-32	1	0.30323791	2008	1	11.07642651	10.95560542
F	22-32	2	0.372794005	2009	0	10.95560542	11.95441916
F	22-34	0	0.249145976	2005	1
F	22-34	1	0.352797708	2006	0		7.721856139
F	22-34	2	0.406116104	2007	1	7.721856139	11.07642651
F	22-34	3	0.294316172	2008	0	11.07642651	10.95560542
F	22-34	4	0.489907486	2009	1	10.95560542	11.95441916
F	22-35	0	0.277811482	2005	0
F	22-35	1	0.325731182	2006	1		7.721856139
F	22-35	2	0.331796326	2007	1	7.721856139	11.07642651
F	22-35	3	0.333176621	2008	1	11.07642651	10.95560542
F	22-35	4	0.278619774	2009	0	10.95560542	11.95441916
F	22-37	0	0.34730126	2006	0		7.721856139
F	22-37	1	0.242346807	2007	1	7.721856139	11.07642651
F	22-37	2	0.292843755	2008	0	11.07642651	10.95560542
F	22-37	3	0.286010287	2009	1	10.95560542	11.95441916
F	22-39f	0	0.337377184	2004	0
F	22-39f	1	0.256170115	2005	0
F	22-39f	2	0.223406235	2006	0		7.721856139
F	22-39f	3	0.301015323	2007	1	7.721856139	11.07642651
F	22-39f	4	0.279576574	2008	1	11.07642651	10.95560542
F	22-39f	5	0.278740859	2009	1	10.95560542	11.95441916
M	22-40m	0	0.306641609	1998
M	22-40m	1	0.295051174	1999
M	22-40m	2	0.344894526	2000
M	22-40m	3	0.369487656	2001
M	22-40m	4	0.365580962	2002
M	22-40m	5	0.345485511	2003
M	22-40m	6	0.3022662	2004
M	22-40m	7	0.47280899	2005
M	22-40m	8	0.321562441	2006			7.721856139
M	22-40m	9	0.392796222	2007		7.721856139	11.07642651
M	22-40m	10	0.421198871	2008		11.07642651	10.95560542
M	22-40m	11	0.435015607	2009		10.95560542	11.95441916
M	22-42m	0	0.324932019	2008	1	11.07642651	10.95560542
M	22-42m	1	0.274396876	2009	0	10.95560542	11.95441916
M	22-43m@@	0	0.293001656	2004	1
M	22-43m@@	1	0.30931328	2005	1
M	22-43m@@	2	0.316169017	2006	1		7.721856139
M	22-43m@@	3	0.353903673	2007	1	7.721856139	11.07642651
M	22-43m@@	4	0.430681564	2008	1	11.07642651	10.95560542
M	22-43m@@	5	0.40314222	2009	1	10.95560542	11.95441916
F	22-49	0	0.339185498	2006	0		7.721856139
F	22-49	1	0.253707104	2007	0	7.721856139	11.07642651
F	22-49	2	0.313622192	2008	0	11.07642651	10.95560542
F	22-49	3	0.251041045	2009	0	10.95560542	11.95441916
F	22-4	0	0.275506665	2006	1		7.721856139
F	22-4	1	0.328039312	2007	1	7.721856139	11.07642651
F	22-4	2	0.281487274	2008	0	11.07642651	10.95560542
F	22-4	3	0.280374392	2009	0	10.95560542	11.95441916
M	22-55m	0	0.305910286	2005	0
M	22-55m	1	0.29583944	2006	0		7.721856139
M	22-55m	2	0.349626905	2007	1	7.721856139	11.07642651
M	22-55m	3	0.326098482	2008	1	11.07642651	10.95560542
M	22-55m	4	0.325775299	2009	0	10.95560542	11.95441916
M	22-6m	0	0.276450174	2008	0	11.07642651	10.95560542
M	22-6m	1	0.325453657	2009	1	10.95560542	11.95441916
M	23-10m	0	0.257770313	2006	1		7.721856139
M	23-10m	1	0.34229394	2007	1	7.721856139	11.07642651
M	23-10m	2	0.407568498	2008	1	11.07642651	10.95560542
M	23-10m	3	0.39009202	2009	0	10.95560542	11.95441916
M	23-10m	4	0.384145312	2010	0	11.95441916	10.42613746
M	23-11m	0	0.259926244	2007	1	7.721856139	11.07642651
M	23-11m	1	0.340419552	2008	0	11.07642651	10.95560542
M	23-11m	2	0.377019193	2009	1	10.95560542	11.95441916
M	23-11m	3	0.351708554	2010	1	11.95441916	10.42613746
M	23-16m	0	0.312251908	2005	0
M	23-16m	1	0.288910951	2006	1		7.721856139
M	23-16m	2	0.290970866	2007	1	7.721856139	11.07642651
M	23-16m	3	0.319364237	2008	1	11.07642651	10.95560542
M	23-16m	4	0.387284745	2009	1	10.95560542	11.95441916
M	23-16m	5	0.311858364	2010	0	11.95441916	10.42613746
M	23-18m	0	0.3079402	2006	1		7.721856139
M	23-18m	1	0.293644646	2007	1	7.721856139	11.07642651
M	23-18m	2	0.348343518	2008	0	11.07642651	10.95560542
M	23-18m	3	0.305239052	2009	1	10.95560542	11.95441916
M	23-18m	4	0.258991578	2010	0	11.95441916	10.42613746
M	23-19m	0	0.319627038	2007	1	7.721856139	11.07642651
M	23-19m	1	0.280579987	2008	1	11.07642651	10.95560542
M	23-19m	2	0.339283647	2009	1	10.95560542	11.95441916
M	23-19m	3	0.297103834	2010	1	11.95441916	10.42613746
M	23-20m	0	0.328288894	2006	1		7.721856139
M	23-20m	1	0.270398528	2007	0	7.721856139	11.07642651
M	23-20m	2	0.327094206	2008	0	11.07642651	10.95560542
M	23-20m	3	0.253614811	2009	0	10.95560542	11.95441916
M	23-20m	4	0.274542001	2010	1	11.95441916	10.42613746
F	23-21	0	0.275981285	2007	0	7.721856139	11.07642651
F	23-21	1	0.327566012	2008	0	11.07642651	10.95560542
F	23-21	2	0.30444769	2009	1	10.95560542	11.95441916
F	23-21	3	0.334536323	2010	1	11.95441916	10.42613746
M	23-25m	0	0.35703073	2007	0	7.721856139	11.07642651
M	23-25m	1	0.233152675	2008	1	11.07642651	10.95560542
M	23-25m	2	0.315409634	2009	1	10.95560542	11.95441916
M	23-25m	3	0.317257899	2010	0	11.95441916	10.42613746
F	23-2	0	0.254790188	2009	0	10.95560542	11.95441916
F	23-2	1	0.347737662	2010	1	11.95441916	10.42613746
M	23-30m	0	0.279454534	2009	1	10.95560542	11.95441916
M	23-30m	1	0.322613096	2010	0	11.95441916	10.42613746
F	23-32	0	0.271779826	2007	1	7.721856139	11.07642651
F	23-32	1	0.331720214	2008	1	11.07642651	10.95560542
F	23-32	2	0.355530645	2009	1	10.95560542	11.95441916
F	23-32	3	0.289738311	2010	1	11.95441916	10.42613746
F	23-37	0	0.332547515	2003	1
F	23-37	1	0.262631524	2004	1
F	23-37	2	0.248806547	2005	0
F	23-37	3	0.318220485	2006	0		7.721856139
F	23-37	4	0.302824262	2007	1	7.721856139	11.07642651
F	23-37	5	0.367901715	2008	0	11.07642651	10.95560542
F	23-37	6	0.324810663	2009	0	10.95560542	11.95441916
F	23-37	7	0.310867542	2010	1	11.95441916	10.42613746
F	23-5f	0	0.286433333	2008	0	11.07642651	10.95560542
F	23-5f	1	0.316874527	2009	1	10.95560542	11.95441916
F	23-5f	2	0.243489953	2010	1	11.95441916	10.42613746
M	23-6m	0	0.296622769	2007	0	7.721856139	11.07642651
M	23-6m	1	0.305615656	2008	1	11.07642651	10.95560542
M	23-6m	2	0.363820723	2009	1	10.95560542	11.95441916
M	23-6m	3	0.36852298	2010	0	11.95441916	10.42613746
M	23-7m	0	0.23553825	2005	0
M	23-7m	1	0.360655412	2006	0		7.721856139
M	23-7m	2	0.347248745	2007	1	7.721856139	11.07642651
M	23-7m	3	0.294348922	2008	0	11.07642651	10.95560542
M	23-7m	4	0.282069134	2009	0	10.95560542	11.95441916
M	23-7m	5	0.297254614	2010	1	11.95441916	10.42613746
F	23-8f	0	0.266524866	2006	0		7.721856139
F	23-8f	1	0.336805428	2007	0	7.721856139	11.07642651
F	23-8f	2	0.28944118	2008	1	11.07642651	10.95560542
F	23-8f	3	0.290357782	2009	0	10.95560542	11.95441916
F	23-8f	4	0.322872481	2010	0	11.95441916	10.42613746
M	24-11m	0	0.320266299	2008	0	11.07642651	10.95560542
M	24-11m	1	0.279843531	2009	0	10.95560542	11.95441916
M	24-11m	2	0.290827472	2010	0	11.95441916	10.42613746
M	24-11m	3	0.253110844	2011	0	10.42613746	10.91514331
F	24-13	0	0.318992107	2007	0	7.721856139	11.07642651
F	24-13	1	0.279907865	2008	1	11.07642651	10.95560542
F	24-13	2	0.28720686	2009	1	10.95560542	11.95441916
F	24-13	3	0.275486234	2010	1	11.95441916	10.42613746
F	24-13	4	0.279621319	2011	0	10.42613746	10.91514331
M	24-16m	0	0.326529812	2008	1	11.07642651	10.95560542
M	24-16m	1	0.2725022	2009	1	10.95560542	11.95441916
M	24-16m	2	0.245020697	2010	0	11.95441916	10.42613746
M	24-16m	3	0.205518621	2011	0	10.42613746	10.91514331
M	24-18m	0	0.268659496	2008	1	11.07642651	10.95560542
M	24-18m	1	0.332645076	2009	0	10.95560542	11.95441916
M	24-18m	2	0.330516381	2010	1	11.95441916	10.42613746
M	24-18m	3	0.328622485	2011	0	10.42613746	10.91514331
M	24-19m	0	0.304476953	2007	1	7.721856139	11.07642651
F	24-20	0	0.322760057	2009	1	10.95560542	11.95441916
F	24-20	1	0.275227683	2010	0	11.95441916	10.42613746
F	24-20	2	0.192431438	2011	1	10.42613746	10.91514331
M	24-25m@	0	0.328714395	2005	0
M	24-25m@	1	0.269886855	2006	0		7.721856139
M	24-25m@	2	0.271136668	2007	1	7.721856139	11.07642651
M	24-25m@	3	0.358394809	2008	1	11.07642651	10.95560542
M	24-25m@	4	0.25097381	2009	1	10.95560542	11.95441916
M	24-25m@	5	0.236414699	2010	0	11.95441916	10.42613746
M	24-25m@	6	0.255355271	2011	1	10.42613746	10.91514331
M	24-30m	0	0.29269208	2008	1	11.07642651	10.95560542
M	24-30m	1	0.30962652	2009	1	10.95560542	11.95441916
M	24-30m	2	0.294196412	2010	0	11.95441916	10.42613746
M	24-30m	3	0.224254722	2011	1	10.42613746	10.91514331
F	24-31	0	0.289601238	2000	0
F	24-31	1	0.313529208	2001	1
F	24-31	2	0.218206068	2002	0
F	24-31	3	0.212786639	2003	0
F	24-31	4	0.272600046	2004	0
F	24-31	5	0.195405652	2005	0
F	24-31	6	0.293922266	2006	1		7.721856139
F	24-31	7	0.266007404	2007	0	7.721856139	11.07642651
F	24-31	8	0.312863871	2008	0	11.07642651	10.95560542
F	24-31	9	0.362526832	2009	0	10.95560542	11.95441916
F	24-31	10	0.294885058	2010	1	11.95441916	10.42613746
F	24-31	11	0.305930981	2011	0	10.42613746	10.91514331
M	24-37m	0	0.229105787	2007	0	7.721856139	11.07642651
M	24-37m	1	0.365658945	2008	1	11.07642651	10.95560542
M	24-37m	2	0.329485333	2009	1	10.95560542	11.95441916
M	24-37m	3	0.423533022	2010	1	11.95441916	10.42613746
M	24-37m	4	0.319247932	2011	1	10.42613746	10.91514331
F	24-38f	0	0.246081631	2006	1		7.721856139
F	24-38f	1	0.355493312	2007	1	7.721856139	11.07642651
F	24-38f	2	0.287288934	2008	0	11.07642651	10.95560542
F	24-38f	3	0.347170253	2009	1	10.95560542	11.95441916
F	24-38f	4	0.257937172	2010	1	11.95441916	10.42613746
F	24-38f	5	0.316219613	2011	0	10.42613746	10.91514331
F	24-3	0	0.355228222	2000	1
F	24-3	1	0.230741122	2001	1
F	24-3	2	0.341740231	2002	0
F	24-3	3	0.423244987	2003	0
F	24-3	4	0.330909539	2004	0
F	24-3	5	0.324184134	2005	0
F	24-3	6	0.409913193	2006	0		7.721856139
F	24-3	7	0.410752204	2007	0	7.721856139	11.07642651
F	24-3	8	0.36009455	2008	0	11.07642651	10.95560542
F	24-3	9	0.347588193	2009	0	10.95560542	11.95441916
F	24-3	10	0.307089199	2010	0	11.95441916	10.42613746
F	24-3	11	0.296073071	2011	0	10.42613746	10.91514331
F	24-42	0	0.316904611	2003	1
F	24-42	1	0.282461971	2004	0
F	24-42	2	0.309283916	2005	0
F	24-42	3	0.312222191	2006	1		7.721856139
F	24-42	4	0.27466868	2007	0	7.721856139	11.07642651
F	24-42	5	0.292195801	2008	1	11.07642651	10.95560542
F	24-42	6	0.342835109	2009	0	10.95560542	11.95441916
F	24-42	7	0.261592743	2010	0	11.95441916	10.42613746
F	24-42	8	0.25948614	2011	0	10.42613746	10.91514331
M	24-44m	0	0.347723537	2006	1		7.721856139
F	24-45f	0	0.27045725	2008		11.07642651	10.95560542
F	24-45f	1	0.333011503	2009		10.95560542	11.95441916
F	24-45f	2	0.333094808	2010		11.95441916	10.42613746
F	24-45f	3	0.293582721	2011		10.42613746	10.91514331
M	24-46m	0	0.326208102	2007	0	7.721856139	11.07642651
M	24-46m	1	0.272884913	2008	0	11.07642651	10.95560542
M	24-46m	2	0.325209098	2009	1	10.95560542	11.95441916
M	24-46m	3	0.309887698	2010	0	11.95441916	10.42613746
M	24-46m	4	0.219181012	2011	0	10.42613746	10.91514331
M	24-48m@	0	0.301746041	2005
M	24-48m@	1	0.300275931	2006			7.721856139
M	24-48m@	2	0.341798652	2007		7.721856139	11.07642651
M	24-48m@	3	0.259540783	2008		11.07642651	10.95560542
M	24-48m@	4	0.249807304	2009		10.95560542	11.95441916
M	24-48m@	5	0.302212586	2010		11.95441916	10.42613746
M	24-48m@	6	0.361970698	2011		10.42613746	10.91514331
M	24-49m	0	0.341970061	2002
M	24-49m	1	0.253373421	2003
M	24-49m	2	0.237511579	2004
M	24-49m	3	0.259572452	2005
M	24-49m	4	0.285217304	2006			7.721856139
M	24-49m	5	0.385201743	2007		7.721856139	11.07642651
M	24-49m	6	0.346094179	2008		11.07642651	10.95560542
M	24-49m	7	0.304913864	2009		10.95560542	11.95441916
M	24-49m	8	0.233213172	2010		11.95441916	10.42613746
M	24-49m	9	0.253526145	2011		10.42613746	10.91514331
M	24-50m@	0	0.301195818	2008	1	11.07642651	10.95560542
M	24-50m@	1	0.300855595	2009	1	10.95560542	11.95441916
M	24-50m@	2	0.263063585	2010	0	11.95441916	10.42613746
M	24-50m@	3	0.296501158	2011	1	10.42613746	10.91514331
M	24-52m	0	0.310269627	2005	0
M	24-52m	1	0.291099487	2006	0		7.721856139
M	24-52m	2	0.354334801	2007	1	7.721856139	11.07642651
M	24-52m	3	0.244957628	2008	1	11.07642651	10.95560542
M	24-52m	4	0.288639435	2009	0	10.95560542	11.95441916
M	24-52m	5	0.393587199	2010	1	11.95441916	10.42613746
M	24-52m	6	0.232066235	2011	0	10.42613746	10.91514331
M	24-53m@	0	0.277818091	2008		11.07642651	10.95560542
M	24-53m@	1	0.324165058	2009		10.95560542	11.95441916
M	24-53m@	2	0.376231152	2010		11.95441916	10.42613746
M	24-53m@	3	0.353813795	2011		10.42613746	10.91514331
F	24-56	0	0.319120496	2006	0		7.721856139
F	24-56	1	0.279749884	2007	1	7.721856139	11.07642651
F	24-56	2	0.344001989	2008	1	11.07642651	10.95560542
F	24-56	3	0.385120934	2009	0	10.95560542	11.95441916
F	24-56	4	0.322271735	2010	1	11.95441916	10.42613746
F	24-56	5	0.336847756	2011	1	10.42613746	10.91514331
M	24-5m	0	0.332840991	1998	1
M	24-5m	1	0.264866607	1999	0
M	24-5m	2	0.251343385	2000	0
M	24-5m	3	0.244697049	2001	0
M	24-5m	4	0.25879772	2002	0
M	24-5m	5	0.256182738	2003	0
M	24-5m	6	0.258492615	2004	0
M	24-5m	7	0.260359692	2005	1
M	24-5m	8	0.291030716	2006	0		7.721856139
M	24-5m	9	0.329564439	2007	1	7.721856139	11.07642651
M	24-5m	10	0.287048163	2008	1	11.07642651	10.95560542
M	24-5m	11	0.256001624	2009	0	10.95560542	11.95441916
M	24-5m	12	0.34089841	2010	1	11.95441916	10.42613746
M	24-5m	13	0.354985474	2011	0	10.42613746	10.91514331
M	24-9m	0	0.27971612	2004	1
M	24-9m	1	0.322363956	2005	0
M	24-9m	2	0.257261407	2006	0		7.721856139
M	24-9m	3	0.274855038	2007	1	7.721856139	11.07642651
M	24-9m	4	0.257866216	2008	1	11.07642651	10.95560542
M	24-9m	5	0.249121348	2009	1	10.95560542	11.95441916
M	24-9m	6	0.261004333	2010	1	11.95441916	10.42613746
M	24-9m	7	0.265443562	2011	0	10.42613746	10.91514331
M	25-12m	0	0.318754733	2005	0
M	25-12m	1	0.281581165	2006	0		7.721856139
M	25-12m	2	0.291186363	2007	1	7.721856139	11.07642651
M	25-12m	3	0.225392321	2008	1	11.07642651	10.95560542
M	25-12m	4	0.275360749	2009	0	10.95560542	11.95441916
M	25-12m	5	0.241447211	2010	1	11.95441916	10.42613746
M	25-12m	6	0.316669363	2011	0	10.42613746	10.91514331
M	25-12m	7	0.348593648	2012	0	10.91514331	9.722291309
M	25-14m	0	0.300725841	2008	1	11.07642651	10.95560542
M	25-14m	1	0.301349528	2009	0	10.95560542	11.95441916
M	25-14m	2	0.270476347	2010	0	11.95441916	10.42613746
M	25-14m	3	0.297979579	2011	1	10.42613746	10.91514331
M	25-14m	4	0.260715861	2012	0	10.91514331	9.722291309
M	25-15m	0	0.351286765	2009	1	10.95560542	11.95441916
M	25-15m	1	0.241059365	2010	0	11.95441916	10.42613746
M	25-15m	2	0.278988635	2011	0	10.42613746	10.91514331
M	25-15m	3	0.294736163	2012	0	10.91514331	9.722291309
M	25-16m	0	0.302367591	2010	1	11.95441916	10.42613746
M	25-16m	1	0.299619304	2011	0	10.42613746	10.91514331
M	25-16m	2	0.270683859	2012	1	10.91514331	9.722291309
F	25-23	0	0.326691021	2001	0
F	25-23	1	0.270246452	2002	1
F	25-23	2	0.270670706	2003	1
F	25-23	3	0.304392795	2004	1
F	25-23	4	0.344599882	2005	1
F	25-23	5	0.273788544	2006	0		7.721856139
M	25-24m	0	0.246608065	2008	0	11.07642651	10.95560542
M	25-24m	1	0.351727307	2009	0	10.95560542	11.95441916
M	25-24m	2	0.325689207	2010	1	11.95441916	10.42613746
M	25-24m	3	0.285483638	2011	1	10.42613746	10.91514331
M	25-24m	4	0.317276044	2012	1	10.91514331	9.722291309
M	25-2m	0	0.316072523	2009	0	10.95560542	11.95441916
M	25-2m	1	0.284632797	2010	1	11.95441916	10.42613746
M	25-2m	2	0.297870987	2011	1	10.42613746	10.91514331
M	25-2m	3	0.304904075	2012	1	10.91514331	9.722291309
M	25-4m	0	0.264273709	2007	0	7.721856139	11.07642651
M	25-4m	1	0.336586307	2008	0	11.07642651	10.95560542
M	25-4m	2	0.331270341	2009	1	10.95560542	11.95441916
M	25-4m	3	0.321271145	2010	0	11.95441916	10.42613746
M	25-4m	4	0.300287723	2011	1	10.42613746	10.91514331
M	25-4m	5	0.311922835	2012	1	10.91514331	9.722291309
F	25-7f@	0	0.339550191	2008	1	11.07642651	10.95560542
F	25-7f@	1	0.25320743	2009	1	10.95560542	11.95441916
F	25-7f@	2	0.247077737	2010	1	11.95441916	10.42613746
F	25-7f@	3	0.296502254	2011	1	10.42613746	10.91514331
F	25-7f@	4	0.292134392	2012	1	10.91514331	9.722291309
M	26-24m	0	0.338427995	2012		10.91514331	9.722291309
M	26-24m	1	0.257897732	2013		9.722291309	11.18149757
M	26-29m	0	0.233390995	2008	1	11.07642651	10.95560542
M	26-29m	1	0.362340349	2009	0	10.95560542	11.95441916
M	26-29m	2	0.280044493	2010	1	11.95441916	10.42613746
M	26-29m	3	0.300287678	2011	0	10.42613746	10.91514331
M	26-29m	4	0.276835188	2012	0	10.91514331	9.722291309
M	26-29m	5	0.307263365	2013	0	9.722291309	11.18149757
M	26-2m	0	0.270362294	2011		10.42613746	10.91514331
M	26-2m	1	0.331094342	2012		10.91514331	9.722291309
M	26-2m	2	0.302668796	2013		9.722291309	11.18149757
F	26-30	0	0.313100779	2010	1	11.95441916	10.42613746
F	26-30	1	0.287046757	2011	1	10.42613746	10.91514331
F	26-30	2	0.341103494	2012	0	10.91514331	9.722291309
F	26-30	3	0.332350193	2013	1	9.722291309	11.18149757
F	26-32	0	0.331878309	2006	1		7.721856139
F	26-32	1	0.263513689	2007	1	7.721856139	11.07642651
F	26-32	2	0.246323315	2008	1	11.07642651	10.95560542
F	26-32	3	0.302009602	2009	0	10.95560542	11.95441916
F	26-32	4	0.25158821	2010	1	11.95441916	10.42613746
F	26-32	5	0.313087605	2011	0	10.42613746	10.91514331
F	26-32	6	0.263760807	2012	1	10.91514331	9.722291309
F	26-32	7	0.308726505	2013	0	9.722291309	11.18149757
M	26-3m	0	0.309608585	2006	1		7.721856139
M	26-3m	1	0.291824656	2007	1	7.721856139	11.07642651
M	26-3m	2	0.301014847	2008	1	11.07642651	10.95560542
M	26-3m	3	0.316864959	2009	1	10.95560542	11.95441916
M	26-3m	4	0.402819737	2010	1	11.95441916	10.42613746
M	26-3m	5	0.308560828	2011	1	10.42613746	10.91514331
M	26-3m	6	0.391109293	2012	1	10.91514331	9.722291309
M	26-3m	7	0.358286642	2013	0	9.722291309	11.18149757
F	26-54f	0	0.298757957	2007	0	7.721856139	11.07642651
F	26-54f	1	0.303570147	2008	0	11.07642651	10.95560542
F	26-54f	2	0.40524708	2009	1	10.95560542	11.95441916
F	26-54f	3	0.361148715	2010	1	11.95441916	10.42613746
F	26-54f	4	0.321573148	2011	1	10.42613746	10.91514331
F	26-54f	5	0.31539339	2012	1	10.91514331	9.722291309
F	26-54f	6	0.294800184	2013	0	9.722291309	11.18149757
F	26-55	0	0.246825771	2008	0	11.07642651	10.95560542
F	26-55	1	0.354841998	2009	1	10.95560542	11.95441916
F	26-55	2	0.289673812	2010	0	11.95441916	10.42613746
F	26-55	3	0.291964605	2011	1	10.42613746	10.91514331
F	26-55	4	0.336367294	2012	1	10.91514331	9.722291309
F	26-55	5	0.402310806	2013	1	9.722291309	11.18149757
F	26-5	0	0.301251517	2012	1	10.91514331	9.722291309
F	26-5	1	0.300780822	2013	1	9.722291309	11.18149757
F	26-60	0	0.277312409	2011	1	10.42613746	10.91514331
F	26-60	1	0.326233055	2012	0	10.91514331	9.722291309
F	26-60	2	0.254092614	2013	1	9.722291309	11.18149757
M	26-78m	0	0.315443859	2010	1	11.95441916	10.42613746
M	26-78m	1	0.285342249	2011	0	10.42613746	10.91514331
M	26-78m	2	0.306608029	2012	1	10.91514331	9.722291309
M	26-78m	3	0.277813099	2013	1	9.722291309	11.18149757
F	26-87f	0	0.289385005	2012	1	10.91514331	9.722291309
F	26-87f	1	0.313759151	2013	0	9.722291309	11.18149757
F	26-92f	0	0.281434531	2008	0	11.07642651	10.95560542
F	26-92f	1	0.322052814	2009	0	10.95560542	11.95441916
F	26-92f	2	0.331205152	2010	1	11.95441916	10.42613746
F	26-92f	3	0.318358328	2011	0	10.42613746	10.91514331
F	26-92f	4	0.304762476	2012	0	10.91514331	9.722291309
F	26-92f	5	0.31367016	2013	1	9.722291309	11.18149757
M	24-33m@	0	0.247307441	2005	1
M	24-33m@	1	0.351149259	2006	0		7.721856139
M	24-33m@	2	0.332018444	2007	1	7.721856139	11.07642651
M	24-33m@	3	0.358145802	2008	1	11.07642651	10.95560542
M	24-33m@	4	0.238522501	2009	0	10.95560542	11.95441916
M	24-33m@	5	0.319809239	2010	1	11.95441916	10.42613746
M	24-33m@	6	0.240188291	2011	1	10.42613746	10.91514331
M	24-12m		0.333985797	2008	0	11.07642651	10.95560542
M	24-12m		0.263454989	2009	1	10.95560542	11.95441916
M	24-12m		0.256862937	2010	1	11.95441916	10.42613746
M	24-12m		0.274894225	2011	0	10.42613746	10.91514331
M	24-13m	0	0.29576695	2008	0	11.07642651	10.95560542
M	24-13m	1	0.306495193	2009	1	10.95560542	11.95441916
M	24-13m	2	0.258949146	2010	1	11.95441916	10.42613746
M	24-13m	3	0.243922249	2011	1	10.42613746	10.91514331
